# Supplementary material for: Effects of Chemical and Biological Fungicide Applications on Sexual Sporulation of Rhizoctonia solani AG-3 TB on Tobacco
Source: Life (Basel). 2024 Mar 18;14(3):404. doi: 10.3390/life14030404 (PMC10971793; doi:10.3390/life14030404)
Supplement: Supplementary file 1 [file life-14-00404-s001.zip]

Archive with 1 entries (1 files):
- life-2899936-supplementary.pdf
